# Supplementary material for: Regeneration dynamics of Portulacaria afra in restored succulent thicket of South Africa
Source: PeerJ. 2023 May 1;11:e15081. doi: 10.7717/peerj.15081 (PMC10158758; doi:10.7717/peerj.15081)
Supplement: Supplemental Information 1 — The Wilcoxon rank sum test and Pearson’s Chi-squared test of independence are coded into a single R Script. The relevant data sets for these tests are provided in two spreadsheets. [file peerj-11-15081-s001.zip]

Archive with 3 entries (3 files):
- SpekSeedlings_Data and R Scripts/SpekSeedling Data_Analysis.R
- SpekSeedlings_Data and R Scripts/SpekSeedling Data_Nurse site counts.csv
- SpekSeedlings_Data and R Scripts/SpekSeedling Data_Paired seedling surveys.csv
