# Supplementary material for: Regeneration dynamics of Portulacaria afra in restored succulent thicket of South Africa
Source: PeerJ. 2023 May 1;11:e15081. doi: 10.7717/peerj.15081 (PMC10158758; doi:10.7717/peerj.15081)
Supplement: Supplemental Information 1 — The Wilcoxon rank sum test and Pearson’s Chi-squared test of independence are coded into a single R Script. The relevant data sets for these tests are provided in two spreadsheets. [file peerj-11-15081-s001.zip › SpekSeedlings_Data and R Scripts/SpekSeedling Data_Analysis.R]

###Spekboom Seedling Surveys_2021
###Dr N.C. Galuszynski

#####Install / Load Required Packages
#install.packages("PropCIs")
library(PropCIs)
library(tidyverse)
library(ggpubr)


#####SET DIRECTORY
Ctrl+Shift+H

#####SEEDLING COMPARISION BETWEEN TWP AND DT

##TWP vs. DT
#Read in data
read.csv(file = "SpekSeedling Data_Paired seedling surveys.csv", header=T)-> TWPvsDT

head(TWPvsDT)

#Mean # seedlings in DT vs. RT
TWPvsDT %>% group_by(Type) %>% summarise(Total=sum(Seedlings), ave=mean(Seedlings), SD=sd(Seedlings))

#Test if TWP has more seedlings than DT
wilcox.test(Seedlings~Type, data=TWPvsDT) #W = 23, p-value = 0.03225

#Plot restored vs. degraded
#ggplot(data = TWPvsDT, aes(Type, Seedlings))+geom_violin()+ coord_cartesian(ylim =  c(0, 100))+theme_pubclean() 
ggplot(data = TWPvsDT, aes(Type, Seedlings))+geom_boxplot()+ geom_point(size=4, alpha=0.5)+
  coord_cartesian(ylim =  c(0, 100))+theme_classic()


##Are seedlings associated with nurse sites?
#Read in data
read.csv(file = "SpekSeedling Data_Nurse site counts.csv", header=T)-> SpekNurse
head(SpekNurse)

table(filter(SpekNurse, Vegetation.condition=="Restored")$Location) -> NurseTWP
table(filter(SpekNurse, Vegetation.condition=="Degraded")$Location) -> NurseDT

Count <- as.table (rbind(NurseDT,NurseTWP))  
dimnames(Count)<- list(Condition = c("Degraded","Restored"), Location = c("Edge", "Open","Under"))
(Xsq <- chisq.test(Count))  # Prints test summary
Xsq$observed   # observed counts (same as M)
Xsq$expected   # expected counts under the null
Xsq$residuals  # Pearson residuals
Xsq$stdres     # standardized residuals


ggplot(SpekNurse, aes(Vegetation.condition, fill=Location))+ geom_bar(position="fill") +  theme_pubclean() + scale_fill_grey()
