# Supplementary material for: Regeneration dynamics of Portulacaria afra in restored succulent thicket of South Africa
Source: PeerJ. 2023 May 1;11:e15081. doi: 10.7717/peerj.15081 (PMC10158758; doi:10.7717/peerj.15081)
Supplement: Supplemental Information 1 — The Wilcoxon rank sum test and Pearson’s Chi-squared test of independence are coded into a single R Script. The relevant data sets for these tests are provided in two spreadsheets. [file peerj-11-15081-s001.zip › SpekSeedlings_Data and R Scripts/SpekSeedling Data_Nurse site counts.csv]

Vegetation condition	Location
Degraded	Under
Degraded	Under
Degraded	Open
Degraded	Edge
Degraded	Under
Degraded	Under
Degraded	Open
Degraded	Open
Degraded	Open
Degraded	Open
Degraded	Open
Degraded	Open
Degraded	Open
Degraded	Open
Degraded	Open
Degraded	Open
Degraded	Open
Degraded	Open
Degraded	Open
Degraded	Open
Degraded	Edge
Degraded	Edge
Degraded	Edge
Degraded	Edge
Degraded	Edge
Degraded	Edge
Degraded	Edge
Degraded	Under
Degraded	Under
Degraded	Under
Degraded	Under
Degraded	Under
Degraded	Under
Degraded	Under
Degraded	Edge
Restored	Edge
Restored	Open
Restored	Open
Restored	Open
Restored	Open
Restored	Open
Restored	Open
Restored	Open
Restored	Open
Restored	Open
Restored	Open
Restored	Open
Restored	Open
Restored	Open
Restored	Open
Restored	Open
Restored	Open
Restored	Open
Restored	Open
Restored	Open
Restored	Open
Restored	Open
Restored	Open
Restored	Open
Restored	Open
Restored	Open
Restored	Open
Restored	Open
Restored	Open
Restored	Open
Restored	Open
Restored	Open
Restored	Open
Restored	Open
Restored	Open
Restored	Open
Restored	Open
Restored	Open
Restored	Open
Restored	Open
Restored	Open
Restored	Open
Restored	Open
Restored	Open
Restored	Open
Restored	Open
Restored	Open
Restored	Open
Restored	Open
Restored	Open
Restored	Open
Restored	Open
Restored	Open
Restored	Open
Restored	Open
Restored	Open
Restored	Open
Restored	Open
Restored	Open
Restored	Open
Restored	Open
Restored	Open
Restored	Open
Restored	Open
Restored	Open
Restored	Open
Restored	Open
Restored	Open
Restored	Open
Restored	Open
Restored	Open
Restored	Open
Restored	Open
Restored	Open
Restored	Open
Restored	Open
Restored	Open
Restored	Open
Restored	Open
Restored	Open
Restored	Open
Restored	Open
Restored	Open
Restored	Open
Restored	Open
Restored	Open
Restored	Open
Restored	Open
Restored	Open
Restored	Open
Restored	Open
Restored	Open
Restored	Open
Restored	Open
Restored	Open
Restored	Open
Restored	Open
Restored	Open
Restored	Open
Restored	Open
Restored	Open
Restored	Open
Restored	Open
Restored	Open
Restored	Open
Restored	Open
Restored	Open
Restored	Open
Restored	Open
Restored	Open
Restored	Open
Restored	Open
Restored	Open
Restored	Open
Restored	Open
Restored	Open
Restored	Open
Restored	Open
Restored	Open
Restored	Open
Restored	Open
Restored	Open
Restored	Open
Restored	Open
Restored	Open
Restored	Open
Restored	Open
Restored	Open
Restored	Open
Restored	Open
Restored	Open
Restored	Open
Restored	Open
Restored	Open
Restored	Open
Restored	Open
Restored	Open
Restored	Open
Restored	Open
Restored	Open
Restored	Open
Restored	Open
Restored	Open
Restored	Open
Restored	Open
Restored	Open
Restored	Open
Restored	Open
Restored	Open
Restored	Open
Restored	Open
Restored	Open
Restored	Open
Restored	Open
Restored	Open
Restored	Open
Restored	Open
Restored	Open
Restored	Open
Restored	Open
Restored	Open
Restored	Open
Restored	Open
Restored	Open
Restored	Open
Restored	Open
Restored	Open
Restored	Open
Restored	Open
Restored	Open
Restored	Open
Restored	Open
Restored	Open
Restored	Open
Restored	Open
Restored	Open
Restored	Open
Restored	Open
Restored	Open
Restored	Open
Restored	Open
Restored	Open
Restored	Open
Restored	Open
Restored	Open
Restored	Open
Restored	Open
Restored	Open
Restored	Open
Restored	Open
Restored	Open
Restored	Open
Restored	Open
Restored	Open
Restored	Open
Restored	Open
Restored	Open
Restored	Open
Restored	Open
Restored	Open
Restored	Open
Restored	Open
Restored	Open
Restored	Open
Restored	Open
Restored	Open
Restored	Open
Restored	Open
Restored	Open
Restored	Open
Restored	Open
Restored	Open
Restored	Open
Restored	Open
Restored	Open
Restored	Open
Restored	Open
Restored	Open
Restored	Open
Restored	Open
Restored	Open
Restored	Open
Restored	Open
Restored	Open
Restored	Open
Restored	Open
Restored	Open
Restored	Open
Restored	Open
Restored	Open
Restored	Open
Restored	Open
Restored	Open
Restored	Open
Restored	Open
Restored	Open
Restored	Open
Restored	Open
Restored	Open
Restored	Open
Restored	Open
Restored	Open
Restored	Open
Restored	Open
Restored	Open
Restored	Open
Restored	Open
Restored	Open
Restored	Open
Restored	Open
Restored	Edge
Restored	Edge
Restored	Edge
Restored	Edge
Restored	Edge
Restored	Edge
Restored	Edge
Restored	Edge
Restored	Edge
Restored	Edge
Restored	Under
Restored	Open
Restored	Open
Restored	Open
Restored	Open
Restored	Open
Restored	Open
Restored	Open
Restored	Open
Restored	Open
Restored	Open
Restored	Open
Restored	Open
Restored	Open
Restored	Open
Restored	Open
Restored	Open
Restored	Open
Restored	Open
Restored	Open
Restored	Open
Restored	Open
Restored	Open
Restored	Open
Restored	Open
Restored	Open
Restored	Open
Restored	Open
Restored	Open
Restored	Open
Restored	Open
Restored	Open
Restored	Open
Restored	Open
Restored	Open
Restored	Open
Restored	Open
Restored	Open
Restored	Open
Restored	Open
Restored	Open
Restored	Open
Restored	Open
Restored	Open
Restored	Open
Restored	Open
Restored	Open
Restored	Open
Restored	Open
Restored	Open
Restored	Open
Restored	Open
Restored	Edge
Restored	Edge
Restored	Edge
Restored	Edge
Restored	Edge
Restored	Edge
Restored	Edge
Restored	Edge
Restored	Edge
Restored	Edge
Restored	Edge
Restored	Edge
Restored	Edge
Restored	Edge
Restored	Edge
Restored	Edge
Restored	Open
Restored	Open
Restored	Open
Restored	Open
Restored	Open
Restored	Open
Restored	Open
Restored	Open
Restored	Open
Restored	Open
Restored	Open
Restored	Open
Restored	Open
Restored	Open
Restored	Open
Restored	Under
Restored	Under
Restored	Under
Restored	Under
Restored	Under
Restored	Under
Restored	Under
Restored	Under
Restored	Under
Restored	Under
Restored	Under
Restored	Under
Restored	Under
Restored	Under
Restored	Under
Restored	Under
Restored	Under
Restored	Under
Restored	Under
Restored	Under
Restored	Under
Restored	Under
Restored	Under
Restored	Under
Restored	Under
Restored	Under
Restored	Under
Restored	Under
Restored	Under
Restored	Under
Restored	Under
Restored	Under
Restored	Under
Restored	Under
Restored	Under
Restored	Under
Restored	Under
Restored	Under
Restored	Under
Restored	Under
Restored	Under
Restored	Under
Restored	Under
Restored	Under
Restored	Under
Restored	Under
Restored	Under
Restored	Under
Restored	Under
Restored	Under
Restored	Under
Restored	Under
Restored	Under
Restored	Open
Restored	Edge
Restored	Open
Restored	Open
Restored	Open
Restored	Open
Restored	Open
Restored	Open
Restored	Open
Restored	Open
Restored	Open
Restored	Edge
Restored	Edge
Restored	Edge
Restored	Edge
Restored	Edge
Restored	Edge
Restored	Edge
Restored	Edge
Restored	Edge
Restored	Edge
Restored	Edge
Restored	Edge
Restored	Edge
Restored	Edge
Restored	Under
Restored	Under
Restored	Under
Restored	Under
Restored	Under
Restored	Under
Restored	Under
Restored	Under
Restored	Under
Restored	Under
Restored	Under
Restored	Under
Restored	Under
Restored	Under
Restored	Under
Restored	Under
Restored	Under
Restored	Under
Restored	Under
Restored	Under
Restored	Under
Restored	Under
Restored	Under
Restored	Under
Restored	Under
Restored	Under
Restored	Under
Restored	Under
Restored	Under
Restored	Under
Restored	Under
Restored	Under
Restored	Under
Restored	Under
Restored	Under
Restored	Under
Restored	Under
Restored	Under
Restored	Under
Restored	Under
Restored	Under
Restored	Under
Restored	Under
Restored	Under
Restored	Under
Restored	Open
Restored	Open
Restored	Open
Restored	Open
Restored	Open
Restored	Edge
Restored	Under
Restored	Under
Restored	Under
Restored	Under
Restored	Under
Degraded	Edge
Degraded	Edge
Degraded	Edge
Degraded	Edge
Degraded	Edge
Degraded	Edge
Degraded	Edge
Degraded	Open
Degraded	Open
Degraded	Open
Degraded	Open
Degraded	Open
Degraded	Open
Degraded	Open
Degraded	Open
Degraded	Open
Degraded	Open
Degraded	Open
Degraded	Open
Degraded	Open
Degraded	Open
Degraded	Under
Degraded	Under
Degraded	Under
Degraded	Under
Degraded	Under
Degraded	Under
Degraded	Under
Degraded	Edge
Degraded	Edge
Degraded	Edge
Degraded	Edge
Degraded	Edge
Degraded	Edge
Degraded	Edge
Degraded	Edge
Degraded	Edge
Degraded	Edge
Degraded	Edge
Degraded	Edge
Degraded	Edge
Degraded	Edge
Degraded	Edge
Degraded	Edge
Degraded	Edge
Degraded	Edge
Degraded	Edge
Degraded	Edge
Degraded	Edge
Degraded	Edge
Degraded	Edge
Degraded	Open
Degraded	Open
Degraded	Open
Degraded	Open
Degraded	Open
Degraded	Open
Degraded	Open
Degraded	Open
Degraded	Open
Degraded	Open
Degraded	Open
Degraded	Open
Degraded	Edge
Degraded	Edge
Degraded	Edge
Degraded	Edge
Degraded	Edge
Degraded	Edge
Degraded	Edge
Degraded	Edge
Degraded	Edge
Degraded	Edge
Degraded	Edge
Degraded	Edge
Degraded	Edge
Degraded	Edge
Degraded	Under
Degraded	Under
Degraded	Under
Degraded	Under
Degraded	Under
Degraded	Under
Degraded	Under
Degraded	Under
Degraded	Under
Degraded	Under
Degraded	Under
Degraded	Under
Degraded	Under
Degraded	Under
Degraded	Under
Degraded	Under
Degraded	Under
Degraded	Under
Degraded	Under
Degraded	Under
Degraded	Under
Degraded	Under
Degraded	Under
Degraded	Under
Degraded	Under
Degraded	Under
Degraded	Under
Degraded	Under
Degraded	Under
Degraded	Under
Degraded	Under
Degraded	Under
Degraded	Under
Degraded	Under
Degraded	Under
Degraded	Under
Degraded	Under
Degraded	Under
Degraded	Under
Degraded	Under
Degraded	Under
Degraded	Under
Degraded	Under
Degraded	Under
Degraded	Under
Degraded	Under
Degraded	Under
Degraded	Under
Degraded	Under
Degraded	Under
Degraded	Under
Degraded	Under
Degraded	Under
Degraded	Under
Degraded	Under
Degraded	Under
Degraded	Under
Degraded	Under
Degraded	Under
Degraded	Under
Degraded	Under
Degraded	Under
Degraded	Under
Degraded	Under
Degraded	Under
Degraded	Under
Degraded	Under
Degraded	Under
Degraded	Under
Degraded	Under
Degraded	Under
Degraded	Under
Degraded	Under
Degraded	Under
