# Supplementary material for: Regeneration dynamics of Portulacaria afra in restored succulent thicket of South Africa
Source: PeerJ. 2023 May 1;11:e15081. doi: 10.7717/peerj.15081 (PMC10158758; doi:10.7717/peerj.15081)
Supplement: Supplemental Information 1 — The Wilcoxon rank sum test and Pearson’s Chi-squared test of independence are coded into a single R Script. The relevant data sets for these tests are provided in two spreadsheets. [file peerj-11-15081-s001.zip › SpekSeedlings_Data and R Scripts/SpekSeedling Data_Paired seedling surveys.csv]

Plot ID	Type	Fence condition	Spekboom cover (%)	Seedlings
s0081	Restored	Open	10	10
s0081	Degraded	NA	0	1
s0093	Restored	Closed	10	0
s0093	Degraded	NA	0	0
s0015	Restored	Closed	40	63
s0015	Degraded	NA	0	0
s0045	Restored	Closed	10	0
s0045	Degraded	NA	0	0
p0008	Restored	Open	7	1
p0008	Degraded	NA	10	2
p0089	Restored	Closed	35	7
p0089	Degraded	NA	0	0
p0058	Restored	Closed	45	3
p0058	Degraded	NA	0	0
p0014	Restored	Closed	60	311
p0014	Degraded	NA	0	0
p0032	Restored	Open	55	84
p0032	Degraded	NA	5	4
p0035	Restored	Closed	90	0
p0035	Degraded	NA	0	0
